# Supplementary material for: Effectiveness of exercise intervention in improving physical and mental status of patients with alcohol use disorders: A systematic review and meta-analysis
Source: PLoS One. 2024 Oct 30;19(10):e0311166. doi: 10.1371/journal.pone.0311166 (PMC11524501; doi:10.1371/journal.pone.0311166)
Supplement: S1 Dataset — (XLSX) [file pone.0311166.s003.xlsx]

## Sheet: Sheet1
Number of drinks per day
study	Exp Mean	Exp SD	Exp n	Cotr Mean	Cotr SD	Cotr n
Abrantes2024	-5.51	2.54	18	-5.32	5.67	21
Hallgren2014	-2.96	1.4442	8	-0.34	2.43072	6
Roessler 2017a	-2.7945	5.12448	40	1.3197	9.42894	37
Roessler 2017b	-7.8892	5.2972	36	1.3197	9.42894	37
Jensen 2019a	-140	116.297	16	-80	202.261	22
Jensen 2019b	-213	137.644	19	-80	202.261	22
Number of drinks per weeks
study	Exp Mean	Exp SD	Exp n	Cotr Mean	Cotr SD	Cotr n
Hallgren 2014	-19.41	14.0307	8	-8.38	4.64486	6
Weinstock 2014	-1.06	5.26855	16	-0.12	5.57041	15
Weinstock 2020	-24.1	39.1368	33	-12.1	13.7084	33
Gunillasdotter 2022a	-6.9	10.9	42	-6.6	6.9	41
Gunillasdotter 2022b	-5	7.9	39	-6.6	6.9	41
AUDIT
study	Exp Mean	Exp SD	Exp n	Cotr Mean	Cotr SD	Cotr n
Whitworth2019	-0.99	1.5168	15	0.67	3.36634	15
Reddy2014	-0.66	1.56541	14	0.88	3.336	11
Hallgren 2014	-5.57	3.33985	8	-6.16	3.30668	6
Gunillasdotter2022a	-6	5.8	42	-3.9	5.5	43
Gunillasdotter2022b	-5.2	4.4	39	-3.9	5.5	43
VO2 max
study	Exp Mean	Exp SD	Exp n	Cotr Mean	Cotr SD	Cotr n
Jensen 2019a	-0.2	5.34509	16	-0.3	5.90931	22
Jensen 2019b	2.1	6.79956	19	-0.3	5.90931	22
Weinstock 2014	4.51	4.16683	16	1.63	3.91324	15
Brown 2014	4.1	6.36255	22	2.8	4.52593	21
Weinstock 2020	5	5.68577	33	1.3	4.56158	33
			106			113
Anxiety
study	Exp Mean	Exp SD	Exp n	Cotr Mean	Cotr SD	Cotr n
Abrantes 2024	-6.1	3.38	18	-3.4	3.74	21
Gür 2019	-7.65	4.681	20	0.43	5.97753	21
Hallgren 2014	-4.13	3.6364	8	-2.84	5.20544	8
Kiraz 2023	-3.17	1.14598	30	-1.13	1.02874	30
Welford 2022a	-2.5	2.43311	43	-1.4	2.40832	42
Welford 2022b	-0.9	2.5	41	-1.4	2.40832	42
Whitworth 2019	-8.83	6.74649	15	-2.16	7.5622	15
			175			179
Depression
study	Exp Mean	Exp SD	Exp n	Cotr Mean	Cotr SD	Cotr n
Abrantes 2024	-3.1	7.32	18	0.5	7.32	21
Gür 2019	-6.25	7.36	20	-0.39	6.64	21
Kiraz 2023	-4.86	1.08997	30	-2.17	1.20514	30
Vedamurthachar 2006	-30.1	3.60472	30	-23.4	3.24222	30
Weinstock 2020	-3.8	6.76993	33	1.8	6.23955	33
Welford 2022a	-1.8	1.93132	43	-1.2	2.38872	42
Welford 2022b	-1.4	1.84391	41	-1.2	2.38872	42
Whitworth 2019	-2.37	4.48555	15	-1.02	13.2766	15
			230			234
Resting heart rate
study	Exp Mean	Exp SD	Exp n	Cotr Mean	Cotr SD	Cotr n
Gary 1972	-4.1	6.04665	10	5.5	8.51974	10
McKelvy 1980	-4.9	6.72027	31	-0.5	6.38639	17
Stress
study	Exp Mean	Exp SD	Exp n	Cotr Mean	Cotr SD	Cotr n
Abrantes 2024	-12.4	3.1	18	-7.4	4.82	21
Rajasekaran 2024	-8.35	2.02242	40	-1.72	2.33875	40
